# Supplementary material for: The biogeography of soil and airborne fungi in the Southwestern USA in relation to climate and vegetation
Source: ISME Commun. 2026 Jan 9;6(1):ycaf249. doi: 10.1093/ismeco/ycaf249 (PMC12855156; doi:10.1093/ismeco/ycaf249)
Supplement: ycaf249_Supplemental_Files [file ycaf249_supplemental_files.zip]

Archive with 2 entries (2 files):
- Cat_etal_ms_ISMEComm_SupplMaterials_v3_ycaf249.docx
- Cat_etal_ms_ISMEComm_TableS1_ycaf249.csv
