# Supplementary material for: The biogeography of soil and airborne fungi in the Southwestern USA in relation to climate and vegetation
Source: ISME Commun. 2026 Jan 9;6(1):ycaf249. doi: 10.1093/ismeco/ycaf249 (PMC12855156; doi:10.1093/ismeco/ycaf249)
Supplement: ycaf249_Supplemental_Files [file ycaf249_supplemental_files.zip › Cat_etal_ms_ISMEComm_TableS1_ycaf249.csv]

Site	Lat	Long	Elevation	Moisture	pH	Conductivity (uS)	Salinity	Precip_mm	Mean_Temp	VPD_Max	EVI	nlcd	nlcd_translated
1	33.65	-117.85	24.5	1.81	7.11	1075	467	156.21	18.53	18.2	0.19119999	22	Developed, Low Intensity
2	33.92	-116.79	603.4	0.13	6.34	418	178	248.92	19.17	49.8	0.109699994	52	Shrub/Scrub
3	33.67	-115.8	542.9	0.28	7.57	167.4	77.9	50.8	20.93	60.86	0.0699	52	Shrub/Scrub
4	33.59	-114.91	122.7	0.36	8.15	207	89.8	40.386	23.4	66.83	0.0698	31	Barren Land (Rock/Sand/Clay)
5	33.68	-114.08	461.7	0.75	7.82	216	93.1	124.968	21.76	64.14	0.0689	52	Shrub/Scrub
6	33.58	-113.35	421.4	0.47	8.26	208	96.2	142.748	21.21	63.03	0.0784	52	Shrub/Scrub
7	33.42	-112.56	311	0.69	8.33	191	85.9	246.38	22.09	66.03	0.1125	22	Developed, Low Intensity
8	33.62	-111.56	611.3	0.91	7.16	143.5	67.6	375.666	21.72	58.19	0.1235	52	Shrub/Scrub
9	34.2	-111.33	1481.7	11.24	7.45	254	108	411.988	14.56	43.02	0.19469999	21	Developed, Open Space
11	33.8	-112.2	477.6	1.37	7.46	332	152	282.702	22.34	58.96	0.0931	52	Shrub/Scrub
14	32.59	-111.33	566.5	1.8	8.26	217	99.9	280.416	21.78	60.5	0.1138	52	Shrub/Scrub
15	32.12	-110.84	853.1	0.97	8.4	172.9	79.8	304.8	20.63	49.54	0.1301	52	Shrub/Scrub
17	32.36	-109.69	1308.7	1.09	6.74	225	103	343.408	17.08	43.25	0.1309	52	Shrub/Scrub
18	32.32	-108.66	1296.3	11.32	7.93	359	153	230.124	16.07	46.8	0.0941	71	Grassland/Herbaceous
19	32.3	-107.77	1331.7	0.64	8.48	153	71.3	251.206	16.1	42.12	0.1511	21	Developed, Open Space
20	32.27	-106.92	1343.9	0.52	8.5	130	61.5	286.766	16.68	41.74	0.13409999	21	Developed, Open Space
22	33.65	-107.13	1488.9	1.33	8.12	261	119	245.364	15.34	41.92	0.1171	52	Shrub/Scrub
25	33.36	-105.16	1514.5	5.89	8.2	236	107	386.842	14.28	32.78	0.3998	21	Developed, Open Space
26	33.51	-104.52	1105.1	1.23	8.08	207	94.8	482.092	15.66	39.73	0.1722	52	Shrub/Scrub
27	34.02	-104.73	1423.5	3.63	8.21	186.3	80.3	423.164	14.81	37.4	0.1783	52	Shrub/Scrub
30	35.26	-105.13	1687.1	1.6	8.2	204	90.6	386.588	12.96	35.92	0.22549999	21	Developed, Open Space
31	35.82	-104.99	1979.9	2.38	6.86	461	213	379.222	10.09	29.51	0.318	21	Developed, Open Space
32	36.35	-104.61	1774.4	1.5	7.55	289	134	274.32	10.96	33.35	0.2341	71	Grassland/Herbaceous
33	36.47	-105.27	2523	18.25	6.1	454	209	479.806	5.27	21.36	0.38549998	21	Developed, Open Space
36	35.6	-106.03	1942.1	1.74	7.49	303	130	275.082	11.24	33.24	0.1629	22	Developed, Low Intensity
37	35.32	-106.56	1555.3	3.76	8.56	149.5	67	195.834	13.63	39.94	0.20289999	23	Developed, Medium Intensity
38	35.14	-106.71	1557.5	3.14	7.96	154.5	72.2	190.246	13.8	40.14	0.15609999	22	Developed, Low Intensity
39	34.99	-107.17	1700	2.36	7.92	1720	780	253.238	12.58	37.92	0.146	21	Developed, Open Space
40	35.07	-107.8	1957.4	1.99	8.29	175.3	77.4	218.694	10.68	35.04	0.1577	21	Developed, Open Space
41	35.42	-108.29	2205	8.16	7.97	150.9	66.9	238.76	9.39	31.35	0.19129999	52	Shrub/Scrub
42	35.33	-109.08	1880.9	6.16	8	112.3	51.1	197.104	10.46	36.52	0.1978	52	Shrub/Scrub
43	35.09	-109.8	1763.5	3.54	7.79	319	147	228.854	12.63	41.8	0.1033	52	Shrub/Scrub
44	35.04	-111.04	1683.1	1.4	7.82	1980	958	246.888	12.33	37.72	0.1248	52	Shrub/Scrub
47	35.87	-111.41	1310.8	0.95	8.23	290	134	143.51	15.08	50.95	0.0783	52	Shrub/Scrub
48	36.38	-111.52	1798.7	1.26	7.96	256	119	118.618	12.3	43.07	0.1495	21	Developed, Open Space
49	36.82	-111.69	1353.2	0.08	7.23	1441	687	154.178	12.46	39.22	0.12629999	52	Shrub/Scrub
50	36.83	-112.25	2104.6	0.8	7.66	185.9	86.9	320.802	10.42	36.21	0.1837	42	Evergreen Forest
51	37.04	-113.08	1479	1.01	7.9	224	105	255.016	13.72	46.43	0.1363	21	Developed, Open Space
52	37	-113.56	844.8	0.73	7.46	2.34	1.1	191.008	17.66	59.38	0.097399995	21	Developed, Open Space
53	36.76	-114.24	528.5	0.59	7.94	208	96.8	142.24	19.9	67.42	0.1016	71	Grassland/Herbaceous
54	36.28	-114.99	627.5	1.04	7.76	237	110	57.658	19.78	61.39	0.0788	52	Shrub/Scrub
55	36.28	-114.99	627.6	0.65	7.5	290	134	57.658	19.78	61.39	0.0788	31	Barren Land (Rock/Sand/Clay)
56	35.79	-115.34	890.9	0.67	7.4	343	159	80.01	18.56	59.73	0.101399995	21	Developed, Open Space
57	35.18	-115.51	1136.3	0.34	7.16	146.5	69.7	106.68	16.84	49.59	0.106199995	52	Shrub/Scrub
